# Supplementary material for: Multi-echo fMRI replication sample of autobiographical memory, prospection and theory of mind reasoning tasks
Source: Sci Data. 2016 Dec 20;3:160116. doi: 10.1038/sdata.2016.116 (PMC5170594; doi:10.1038/sdata.2016.116)
Supplement: Supplementary file 1 [file sdata2016116-isa1.zip]

Archive with 3 entries (3 files):
- i_Investigation.txt
- s_study_Spreng.txt
- a_assay_Spreng.txt
