# Supplementary material for: Multi-echo fMRI replication sample of autobiographical memory, prospection and theory of mind reasoning tasks
Source: Sci Data. 2016 Dec 20;3:160116. doi: 10.1038/sdata.2016.116 (PMC5170594; doi:10.1038/sdata.2016.116)
Supplement: Supplementary file 1 [file sdata2016116-isa1.zip › i_Investigation.txt]

# Investigation File generated for Scientific Data with Investigation File Authoring Tool version 0.1.0 on 21/11/2016 - This metadata file is CC0
ONTOLOGY SOURCE REFERENCE
Term Source Name	NCBITAXON	UBERON	PATO	UO	NCIT	OBI	ERO
Term Source File	http://data.bioontology.org/ontologies/NCBITAXON	http://data.bioontology.org/ontologies/UBERON	http://data.bioontology.org/ontologies/PATO	http://data.bioontology.org/ontologies/UO	http://data.bioontology.org/ontologies/NCIT	http://data.bioontology.org/ontologies/OBI	http://data.bioontology.org/ontologies/ERO
Term Source Version	2016AA	releases/2014-06-15	unknown	unknown	16.05e	2014-08-18	
Term Source Description	National Center for Biotechnology Information (NCBI) Organismal Classification	Uber Anatomy Ontology	Phenotypic Quality Ontology	Units of Measurement Ontology	National Cancer Institute Thesaurus	Ontology for Biomedical Investigations	Eagle-I Research Resource Ontology
INVESTIGATION
Investigation Identifier
Investigation Title
Investigation Description
Investigation Submission Date
Investigation Public Release Date
INVESTIGATION PUBLICATIONS
Investigation PubMed ID
Investigation Publication DOI
Investigation Publication Author List
Investigation Publication Title
Investigation Publication Status
Investigation Publication Status Term Accession Number
Investigation Publication Status Term Source REF
INVESTIGATION CONTACTS
Investigation Person Last Name
Investigation Person Mid Initials
Investigation Person First Name
Investigation Person Address
Investigation Person Phone
Investigation Person Fax
Investigation Person Email
Investigation Person Affiliation
Investigation Person Roles
Investigation Person Roles Term Accession Number
Investigation Person Roles Term Source REF
STUDY
Study Identifier	10.1038/sdata.2016.116
Study Title	Multi-echo fMRI replication sample of autobiographical memory, prospection and theory of mind reasoning tasks
Study Submission Date	05/07/2016
Study Public Release Date	20/12/2016
Study Description	http://www.nature.com/articles/sdata2016116#abstract
Study File Name	s_study_Spreng.txt
Comment[Subject Keywords]	///;///;//;///
Comment[Manuscript Licence]	CC BY-4.0
Comment[Experimental Metadata Licence]	CC0
Comment[Supplementary Information File Name]		Supplementary File 1
Comment[Supplementary Information File Type]	x-zip-compressed	msword
Comment[Supplementary Information File URL]	http://www.nature.com/articles/sdata2016116#supplementary-information	http://www.nature.com/articles/sdata2016116#supplementary-information
Comment[Data Repository]	OpenfMRI
Comment[Data Record Accession]	ds000210
Comment[Data Record URI]	https://openfmri.org/dataset/ds000210/
STUDY DESIGN DESCRIPTORS
Study Design Type	repeated measure design
Study Design Type Term Accession Number	OBI:0500002
Study Design Type Term Source REF	OBI
STUDY PUBLICATIONS
Study PubMed ID	""
Study Publication DOI	doi:10.1162/jocn.2009.21282
Study Publication Author List	""
Study Publication Title	""
Study Publication Status	published
Study Publication Status Term Accession Number	
Study Publication Status Term Source REF	
STUDY FACTORS
Study Factor Name
Study Factor Type
Study Factor Type Term Accession Number
Study Factor Type Term Source REF
STUDY ASSAYS
Study Assay Measurement Type	nuclear magnetic resonance assay
Study Assay Measurement Type Term Accession Number	OBI:0000182
Study Assay Measurement Type Term Source REF	ERO
Study Assay Technology Type	MRI Scanner
Study Assay Technology Type Term Accession Number	ERO:MRI_Scanner
Study Assay Technology Type Term Source REF	ERO
Study Assay Technology Platform	""
Study Assay File Name	a_assay_Spreng.txt
STUDY PROTOCOLS
Study Protocol Name	Participants	Task design	Magnetic Resonance Imaging
Study Protocol Type	selection	protocol	nuclear magnetic resonance assay
Study Protocol Type Term Accession Number	OBI:0001928	OBI:0000272	OBI:0000182
Study Protocol Type Term Source REF	OBI	OBI	ERO
Study Protocol Description			
Study Protocol URI	""	""	""
Study Protocol Version			
Study Protocol Parameters Name	""	""	instrument; manufacturer; magnetic field strength; coil type; number of coils; MRI assay; field of view; matrix size; voxel resolution; repetition time; echo time; flip angle value
Study Protocol Parameters Name Term Accession Number	""	""	""
Study Protocol Parameters Name Term Source REF	""	""	""
Study Protocol Components Name	""	""	""
Study Protocol Components Type	""	""	""
Study Protocol Components Type Term Accession Number	""	""	""
Study Protocol Components Type Term Source REF	""	""	""
STUDY CONTACTS
Study Person Last Name	DuPre	Luh	Spreng
Study Person First Name	Elizabeth	Wen-Ming	R. Nathan
Study Person Mid Initials			
Study Person Email	emd222@cornell.edu	""	nathan.spreng@gmail.com
Study Person Phone			
Study Person Fax			
Study Person Address			
Study Person Affiliation	Laboratory of Brain and Cognition, Human Neuroscience Institute, Department of Human Development, Cornell University, Ithaca, New York 14853, USA	Cornell MRI Facility, Cornell University, Ithaca, New York 14853, USA	Laboratory of Brain and Cognition, Human Neuroscience Institute, Department of Human Development, Cornell University, Ithaca, New York 14853, USA
Study Person Roles			
Study Person Roles Term Accession Number			
Study Person Roles Term Source REF			
Comment[Study Person ORCID]	0000-0003-1358-196X		
Comment[Funder]			
Comment[FundRef ID]			
Comment[Funder Term Source REF]			
Comment[Grant Identifier]			
