# Supplementary material for: Multi-echo fMRI replication sample of autobiographical memory, prospection and theory of mind reasoning tasks
Source: Sci Data. 2016 Dec 20;3:160116. doi: 10.1038/sdata.2016.116 (PMC5170594; doi:10.1038/sdata.2016.116)
Supplement: Supplementary file 1 [file sdata2016116-isa1.zip › s_study_Spreng.txt]

Source Name	Characteristics[organism]	Term Source REF	Term Accession Number	Characteristics[organism part]	Term Source REF	Term Accession Number	Characteristics[development stage]	Term Source REF	Term Accession Number	Characteristics[sex]	Term Source REF	Term Accession Number	Characteristics[age at scan]	Unit	Term Source REF	Term Accession Number	Characteristics[handedness]	Protocol REF	Sample Name
Ithaca, New York	Homo sapiens	NCBITAXON		brain	UBERON	UBERON:0000955	adult organism	UBERON	UBERON:0007023	male	PATO	PATO:0000384	26	year	UO	UO:0000036	Right	Participants	sub-01
Ithaca, New York	Homo sapiens	NCBITAXON		brain	UBERON	UBERON:0000955	adult organism	UBERON	UBERON:0007023	male	PATO	PATO:0000384	21	year	UO	UO:0000036	Right	Participants	sub-02
Ithaca, New York	Homo sapiens	NCBITAXON		brain	UBERON	UBERON:0000955	adult organism	UBERON	UBERON:0007023	male	PATO	PATO:0000384	22	year	UO	UO:0000036	Right	Participants	sub-03
Ithaca, New York	Homo sapiens	NCBITAXON		brain	UBERON	UBERON:0000955	adult organism	UBERON	UBERON:0007023	male	PATO	PATO:0000384	23	year	UO	UO:0000036	Right	Participants	sub-04
Ithaca, New York	Homo sapiens	NCBITAXON		brain	UBERON	UBERON:0000955	adult organism	UBERON	UBERON:0007023	male	PATO	PATO:0000384	21	year	UO	UO:0000036	Right	Participants	sub-05
Ithaca, New York	Homo sapiens	NCBITAXON		brain	UBERON	UBERON:0000955	adult organism	UBERON	UBERON:0007023	male	PATO	PATO:0000384	19	year	UO	UO:0000036	Right	Participants	sub-06
Ithaca, New York	Homo sapiens	NCBITAXON		brain	UBERON	UBERON:0000955	adult organism	UBERON	UBERON:0007023	female	PATO	PATO:0000383	18	year	UO	UO:0000036	Right	Participants	sub-07
Ithaca, New York	Homo sapiens	NCBITAXON		brain	UBERON	UBERON:0000955	adult organism	UBERON	UBERON:0007023	female	PATO	PATO:0000383	21	year	UO	UO:0000036	Right	Participants	sub-08
Ithaca, New York	Homo sapiens	NCBITAXON		brain	UBERON	UBERON:0000955	adult organism	UBERON	UBERON:0007023	male	PATO	PATO:0000384	20	year	UO	UO:0000036	Right	Participants	sub-09
Ithaca, New York	Homo sapiens	NCBITAXON		brain	UBERON	UBERON:0000955	adult organism	UBERON	UBERON:0007023	female	PATO	PATO:0000383	21	year	UO	UO:0000036	Right	Participants	sub-10
Ithaca, New York	Homo sapiens	NCBITAXON		brain	UBERON	UBERON:0000955	adult organism	UBERON	UBERON:0007023	female	PATO	PATO:0000383	20	year	UO	UO:0000036	Right	Participants	sub-11
Ithaca, New York	Homo sapiens	NCBITAXON		brain	UBERON	UBERON:0000955	adult organism	UBERON	UBERON:0007023	male	PATO	PATO:0000384	21	year	UO	UO:0000036	Right	Participants	sub-12
Ithaca, New York	Homo sapiens	NCBITAXON		brain	UBERON	UBERON:0000955	adult organism	UBERON	UBERON:0007023	female	PATO	PATO:0000383	31	year	UO	UO:0000036	Right	Participants	sub-13
Ithaca, New York	Homo sapiens	NCBITAXON		brain	UBERON	UBERON:0000955	adult organism	UBERON	UBERON:0007023	male	PATO	PATO:0000384	22	year	UO	UO:0000036	Right	Participants	sub-14
Ithaca, New York	Homo sapiens	NCBITAXON		brain	UBERON	UBERON:0000955	adult organism	UBERON	UBERON:0007023	male	PATO	PATO:0000384	22	year	UO	UO:0000036	Right	Participants	sub-15
Ithaca, New York	Homo sapiens	NCBITAXON		brain	UBERON	UBERON:0000955	adult organism	UBERON	UBERON:0007023	male	PATO	PATO:0000384	25	year	UO	UO:0000036	Right	Participants	sub-16
Ithaca, New York	Homo sapiens	NCBITAXON		brain	UBERON	UBERON:0000955	adult organism	UBERON	UBERON:0007023	male	PATO	PATO:0000384	23	year	UO	UO:0000036	Right	Participants	sub-17
Ithaca, New York	Homo sapiens	NCBITAXON		brain	UBERON	UBERON:0000955	adult organism	UBERON	UBERON:0007023	female	PATO	PATO:0000383	20	year	UO	UO:0000036	Right	Participants	sub-18
Ithaca, New York	Homo sapiens	NCBITAXON		brain	UBERON	UBERON:0000955	adult organism	UBERON	UBERON:0007023	male	PATO	PATO:0000384	23	year	UO	UO:0000036	Right	Participants	sub-19
Ithaca, New York	Homo sapiens	NCBITAXON		brain	UBERON	UBERON:0000955	adult organism	UBERON	UBERON:0007023	male	PATO	PATO:0000384	22	year	UO	UO:0000036	Right	Participants	sub-20
Ithaca, New York	Homo sapiens	NCBITAXON		brain	UBERON	UBERON:0000955	adult organism	UBERON	UBERON:0007023	male	PATO	PATO:0000384	23	year	UO	UO:0000036	Right	Participants	sub-21
Ithaca, New York	Homo sapiens	NCBITAXON		brain	UBERON	UBERON:0000955	adult organism	UBERON	UBERON:0007023	female	PATO	PATO:0000383	19	year	UO	UO:0000036	Right	Participants	sub-22
Ithaca, New York	Homo sapiens	NCBITAXON		brain	UBERON	UBERON:0000955	adult organism	UBERON	UBERON:0007023	female	PATO	PATO:0000383	26	year	UO	UO:0000036	Right	Participants	sub-23
Ithaca, New York	Homo sapiens	NCBITAXON		brain	UBERON	UBERON:0000955	adult organism	UBERON	UBERON:0007023	female	PATO	PATO:0000383	24	year	UO	UO:0000036	Right	Participants	sub-24
Ithaca, New York	Homo sapiens	NCBITAXON		brain	UBERON	UBERON:0000955	adult organism	UBERON	UBERON:0007023	female	PATO	PATO:0000383	19	year	UO	UO:0000036	Right	Participants	sub-25
Ithaca, New York	Homo sapiens	NCBITAXON		brain	UBERON	UBERON:0000955	adult organism	UBERON	UBERON:0007023	female	PATO	PATO:0000383	20	year	UO	UO:0000036	Right	Participants	sub-26
Ithaca, New York	Homo sapiens	NCBITAXON		brain	UBERON	UBERON:0000955	adult organism	UBERON	UBERON:0007023	female	PATO	PATO:0000383	21	year	UO	UO:0000036	Right	Participants	sub-27
Ithaca, New York	Homo sapiens	NCBITAXON		brain	UBERON	UBERON:0000955	adult organism	UBERON	UBERON:0007023	female	PATO	PATO:0000383	23	year	UO	UO:0000036	Right	Participants	sub-28
Ithaca, New York	Homo sapiens	NCBITAXON		brain	UBERON	UBERON:0000955	adult organism	UBERON	UBERON:0007023	female	PATO	PATO:0000383	31	year	UO	UO:0000036	Right	Participants	sub-29
Ithaca, New York	Homo sapiens	NCBITAXON		brain	UBERON	UBERON:0000955	adult organism	UBERON	UBERON:0007023	female	PATO	PATO:0000383	19	year	UO	UO:0000036	Right	Participants	sub-30
Ithaca, New York	Homo sapiens	NCBITAXON		brain	UBERON	UBERON:0000955	adult organism	UBERON	UBERON:0007023	female	PATO	PATO:0000383	28	year	UO	UO:0000036	Right	Participants	sub-31
