# Supplementary material for: Multi-echo fMRI replication sample of autobiographical memory, prospection and theory of mind reasoning tasks
Source: Sci Data. 2016 Dec 20;3:160116. doi: 10.1038/sdata.2016.116 (PMC5170594; doi:10.1038/sdata.2016.116)
Supplement: Supplementary file 1 [file sdata2016116-isa1.zip › a_assay_Spreng.txt]

Sample Name	Assay Name	Protocol REF	Protocol REF	Parameter Value[instrument]	Parameter Value[manufacturer]	Parameter Value[magnetic field strength]	Unit	Term Source REF	Term Accession Number	Parameter Value[coil type]	Parameter Value[number of coils]	Parameter Value[MRI assay]	Parameter Value[field of view]	Unit	Term Source REF	Term Accession Number	Parameter Value[matrix size]	Unit	Term Source REF	Term Accession Number	Parameter Value[voxel resolution]	Unit	Term Source REF	Term Accession Number	Parameter Value[repetition time]	Unit	Term Source REF	Term Accession Number	Parameter Value[echo time]	Unit	Term Source REF	Term Accession Number	Parameter Value[flip angle value]	Unit	Term Source REF	Term Accession Number	Raw Data File	Comment[Data Repository]	Comment[Data Record Accession]	Comment[Data Record URI]
sub-01	sub-01_T1w	Task design	Magnetic Resonance Imaging	General Electric MR750 3T scanner	General Electric	3	tesla	UO	UO:0000228	head	32	T1-weighted image					256x256x176	millimeter	UO	UO:0000016	1x1x1	millimeter	UO	UO:0000016	2530	millisecond	UO	UO:0000028	3.4	millisecond	UO	UO:0000028	7	degrees	UO	UO:0000185	ds000210/sub-01/anat/sub-01_T1w.nii.gz	OpenfMRI	ds000210	https://openfmri.org/dataset/ds000210/
sub-01	sub-01_task-rest	Task design	Magnetic Resonance Imaging	General Electric MR750 3T scanner	General Electric	3	tesla	UO	UO:0000228	head	32	Multi-Echo EPI	21	square centimeter			72 x72	millimeter	UO	UO:0000016	3x3x3	millimeter	UO	UO:0000016	3000	millisecond	UO	UO:0000028	13.7, 30, 47	millisecond	UO	UO:0000028	83	degrees	UO	UO:0000185	ds000210/sub-01/func/sub-01_task-rest_run-01_bold_acq-?_ME.nii.gz	OpenfMRI	ds000210	https://openfmri.org/dataset/ds000210/
sub-01	sub-01_task-cuedSGT	Task design	Magnetic Resonance Imaging	General Electric MR750 3T scanner	General Electric	3	tesla	UO	UO:0000228	head	32	Multi-Echo EPI	24	square centimeter			64 x 64	millimeter	UO	UO:0000016	3.75x3.75x3.8	millimeter	UO	UO:0000016	2000	millisecond	UO	UO:0000028	13, 27, 43	millisecond	UO	UO:0000028	77	degrees	UO	UO:0000185	ds000210/sub-01/func/sub-01_task-cuedSGT_run-0?_bold_acq-?_ME.nii.gz	OpenfMRI	ds000210	https://openfmri.org/dataset/ds000210/
sub-02	sub-02_T1w	Task design	Magnetic Resonance Imaging	General Electric MR750 3T scanner	General Electric	3	tesla	UO	UO:0000228	head	32	T1-weighted image					256x256x176	millimeter	UO	UO:0000016	1x1x1	millimeter	UO	UO:0000016	2530	millisecond	UO	UO:0000028	3.4	millisecond	UO	UO:0000028	7	degrees	UO	UO:0000185	ds000210/sub-02/anat/sub-02_T1w.nii.gz	OpenfMRI	ds000210	https://openfmri.org/dataset/ds000210/
sub-02	sub-02_task-rest	Task design	Magnetic Resonance Imaging	General Electric MR750 3T scanner	General Electric	3	tesla	UO	UO:0000228	head	32	Multi-Echo EPI	21	square centimeter			72 x72	millimeter	UO	UO:0000016	3x3x3	millimeter	UO	UO:0000016	3000	millisecond	UO	UO:0000028	13.7, 30, 47	millisecond	UO	UO:0000028	83	degrees	UO	UO:0000185	ds000210/sub-02/func/sub-02_task-rest_run-01_bold_acq-?_ME.nii.gz	OpenfMRI	ds000210	https://openfmri.org/dataset/ds000210/
sub-02	sub-02_task-cuedSGT	Task design	Magnetic Resonance Imaging	General Electric MR750 3T scanner	General Electric	3	tesla	UO	UO:0000228	head	32	Multi-Echo EPI	24	square centimeter			64 x 64	millimeter	UO	UO:0000016	3.75x3.75x3.8	millimeter	UO	UO:0000016	2000	millisecond	UO	UO:0000028	13, 27, 43	millisecond	UO	UO:0000028	77	degrees	UO	UO:0000185	ds000210/sub-02/func/sub-02_task-cuedSGT_run-0?_bold_acq-?_ME.nii.gz	OpenfMRI	ds000210	https://openfmri.org/dataset/ds000210/
sub-03	sub-03_T1w	Task design	Magnetic Resonance Imaging	General Electric MR750 3T scanner	General Electric	3	tesla	UO	UO:0000228	head	32	T1-weighted image					256x256x176	millimeter	UO	UO:0000016	1x1x1	millimeter	UO	UO:0000016	2530	millisecond	UO	UO:0000028	3.4	millisecond	UO	UO:0000028	7	degrees	UO	UO:0000185	ds000210/sub-03/anat/sub-03_T1w.nii.gz	OpenfMRI	ds000210	https://openfmri.org/dataset/ds000210/
sub-03	sub-03_task-rest	Task design	Magnetic Resonance Imaging	General Electric MR750 3T scanner	General Electric	3	tesla	UO	UO:0000228	head	32	Multi-Echo EPI	21	square centimeter			72 x72	millimeter	UO	UO:0000016	3x3x3	millimeter	UO	UO:0000016	3000	millisecond	UO	UO:0000028	13.7, 30, 47	millisecond	UO	UO:0000028	83	degrees	UO	UO:0000185	ds000210/sub-03/func/sub-03_task-rest_run-01_bold_acq-?_ME.nii.gz	OpenfMRI	ds000210	https://openfmri.org/dataset/ds000210/
sub-03	sub-03_task-cuedSGT	Task design	Magnetic Resonance Imaging	General Electric MR750 3T scanner	General Electric	3	tesla	UO	UO:0000228	head	32	Multi-Echo EPI	24	square centimeter			64 x 64	millimeter	UO	UO:0000016	3.75x3.75x3.8	millimeter	UO	UO:0000016	2000	millisecond	UO	UO:0000028	13, 27, 43	millisecond	UO	UO:0000028	77	degrees	UO	UO:0000185	ds000210/sub-03/func/sub-03_task-cuedSGT_run-0?_bold_acq-?_ME.nii.gz	OpenfMRI	ds000210	https://openfmri.org/dataset/ds000210/
sub-04	sub-04_T1w	Task design	Magnetic Resonance Imaging	General Electric MR750 3T scanner	General Electric	3	tesla	UO	UO:0000228	head	32	T1-weighted image					256x256x176	millimeter	UO	UO:0000016	1x1x1	millimeter	UO	UO:0000016	2530	millisecond	UO	UO:0000028	3.4	millisecond	UO	UO:0000028	7	degrees	UO	UO:0000185	ds000210/sub-04/anat/sub-04_T1w.nii.gz	OpenfMRI	ds000210	https://openfmri.org/dataset/ds000210/
sub-04	sub-04_task-rest	Task design	Magnetic Resonance Imaging	General Electric MR750 3T scanner	General Electric	3	tesla	UO	UO:0000228	head	32	Multi-Echo EPI	21	square centimeter			72 x72	millimeter	UO	UO:0000016	3x3x3	millimeter	UO	UO:0000016	3000	millisecond	UO	UO:0000028	13.7, 30, 47	millisecond	UO	UO:0000028	83	degrees	UO	UO:0000185	ds000210/sub-04/func/sub-04_task-rest_run-01_bold_acq-?_ME.nii.gz	OpenfMRI	ds000210	https://openfmri.org/dataset/ds000210/
sub-04	sub-04_task-cuedSGT	Task design	Magnetic Resonance Imaging	General Electric MR750 3T scanner	General Electric	3	tesla	UO	UO:0000228	head	32	Multi-Echo EPI	24	square centimeter			64 x 64	millimeter	UO	UO:0000016	3.75x3.75x3.8	millimeter	UO	UO:0000016	2000	millisecond	UO	UO:0000028	13, 27, 43	millisecond	UO	UO:0000028	77	degrees	UO	UO:0000185	ds000210/sub-04/func/sub-04_task-cuedSGT_run-0?_bold_acq-?_ME.nii.gz	OpenfMRI	ds000210	https://openfmri.org/dataset/ds000210/
sub-05	sub-05_T1w	Task design	Magnetic Resonance Imaging	General Electric MR750 3T scanner	General Electric	3	tesla	UO	UO:0000228	head	32	T1-weighted image					256x256x176	millimeter	UO	UO:0000016	1x1x1	millimeter	UO	UO:0000016	2530	millisecond	UO	UO:0000028	3.4	millisecond	UO	UO:0000028	7	degrees	UO	UO:0000185	ds000210/sub-05/anat/sub-05_T1w.nii.gz	OpenfMRI	ds000210	https://openfmri.org/dataset/ds000210/
sub-05	sub-05_task-rest	Task design	Magnetic Resonance Imaging	General Electric MR750 3T scanner	General Electric	3	tesla	UO	UO:0000228	head	32	Multi-Echo EPI	21	square centimeter			72 x72	millimeter	UO	UO:0000016	3x3x3	millimeter	UO	UO:0000016	3000	millisecond	UO	UO:0000028	13.7, 30, 47	millisecond	UO	UO:0000028	83	degrees	UO	UO:0000185	ds000210/sub-05/func/sub-05_task-rest_run-01_bold_acq-?_ME.nii.gz	OpenfMRI	ds000210	https://openfmri.org/dataset/ds000210/
sub-05	sub-05_task-cuedSGT	Task design	Magnetic Resonance Imaging	General Electric MR750 3T scanner	General Electric	3	tesla	UO	UO:0000228	head	32	Multi-Echo EPI	24	square centimeter			64 x 64	millimeter	UO	UO:0000016	3.75x3.75x3.8	millimeter	UO	UO:0000016	2000	millisecond	UO	UO:0000028	13, 27, 43	millisecond	UO	UO:0000028	77	degrees	UO	UO:0000185	ds000210/sub-05/func/sub-05_task-cuedSGT_run-0?_bold_acq-?_ME.nii.gz	OpenfMRI	ds000210	https://openfmri.org/dataset/ds000210/
sub-06	sub-06_T1w	Task design	Magnetic Resonance Imaging	General Electric MR750 3T scanner	General Electric	3	tesla	UO	UO:0000228	head	32	T1-weighted image					256x256x176	millimeter	UO	UO:0000016	1x1x1	millimeter	UO	UO:0000016	2530	millisecond	UO	UO:0000028	3.4	millisecond	UO	UO:0000028	7	degrees	UO	UO:0000185	ds000210/sub-06/anat/sub-06_T1w.nii.gz	OpenfMRI	ds000210	https://openfmri.org/dataset/ds000210/
sub-06	sub-06_task-rest	Task design	Magnetic Resonance Imaging	General Electric MR750 3T scanner	General Electric	3	tesla	UO	UO:0000228	head	32	Multi-Echo EPI	21	square centimeter			72 x72	millimeter	UO	UO:0000016	3x3x3	millimeter	UO	UO:0000016	3000	millisecond	UO	UO:0000028	13.7, 30, 47	millisecond	UO	UO:0000028	83	degrees	UO	UO:0000185	ds000210/sub-06/func/sub-06_task-rest_run-01_bold_acq-?_ME.nii.gz	OpenfMRI	ds000210	https://openfmri.org/dataset/ds000210/
sub-06	sub-06_task-cuedSGT	Task design	Magnetic Resonance Imaging	General Electric MR750 3T scanner	General Electric	3	tesla	UO	UO:0000228	head	32	Multi-Echo EPI	24	square centimeter			64 x 64	millimeter	UO	UO:0000016	3.75x3.75x3.8	millimeter	UO	UO:0000016	2000	millisecond	UO	UO:0000028	13, 27, 43	millisecond	UO	UO:0000028	77	degrees	UO	UO:0000185	ds000210/sub-06/func/sub-06_task-cuedSGT_run-0?_bold_acq-?_ME.nii.gz	OpenfMRI	ds000210	https://openfmri.org/dataset/ds000210/
sub-07	sub-07_T1w	Task design	Magnetic Resonance Imaging	General Electric MR750 3T scanner	General Electric	3	tesla	UO	UO:0000228	head	32	T1-weighted image					256x256x176	millimeter	UO	UO:0000016	1x1x1	millimeter	UO	UO:0000016	2530	millisecond	UO	UO:0000028	3.4	millisecond	UO	UO:0000028	7	degrees	UO	UO:0000185	ds000210/sub-07/anat/sub-07_T1w.nii.gz	OpenfMRI	ds000210	https://openfmri.org/dataset/ds000210/
sub-07	sub-07_task-rest	Task design	Magnetic Resonance Imaging	General Electric MR750 3T scanner	General Electric	3	tesla	UO	UO:0000228	head	32	Multi-Echo EPI	21	square centimeter			72 x72	millimeter	UO	UO:0000016	3x3x3	millimeter	UO	UO:0000016	3000	millisecond	UO	UO:0000028	13.7, 30, 47	millisecond	UO	UO:0000028	83	degrees	UO	UO:0000185	ds000210/sub-07/func/sub-07_task-rest_run-01_bold_acq-?_ME.nii.gz	OpenfMRI	ds000210	https://openfmri.org/dataset/ds000210/
sub-07	sub-07_task-cuedSGT	Task design	Magnetic Resonance Imaging	General Electric MR750 3T scanner	General Electric	3	tesla	UO	UO:0000228	head	32	Multi-Echo EPI	24	square centimeter			64 x 64	millimeter	UO	UO:0000016	3.75x3.75x3.8	millimeter	UO	UO:0000016	2000	millisecond	UO	UO:0000028	13, 27, 43	millisecond	UO	UO:0000028	77	degrees	UO	UO:0000185	ds000210/sub-07/func/sub-07_task-cuedSGT_run-0?_bold_acq-?_ME.nii.gz	OpenfMRI	ds000210	https://openfmri.org/dataset/ds000210/
sub-08	sub-08_T1w	Task design	Magnetic Resonance Imaging	General Electric MR750 3T scanner	General Electric	3	tesla	UO	UO:0000228	head	32	T1-weighted image					256x256x176	millimeter	UO	UO:0000016	1x1x1	millimeter	UO	UO:0000016	2530	millisecond	UO	UO:0000028	3.4	millisecond	UO	UO:0000028	7	degrees	UO	UO:0000185	ds000210/sub-08/anat/sub-08_T1w.nii.gz	OpenfMRI	ds000210	https://openfmri.org/dataset/ds000210/
sub-08	sub-08_task-rest	Task design	Magnetic Resonance Imaging	General Electric MR750 3T scanner	General Electric	3	tesla	UO	UO:0000228	head	32	Multi-Echo EPI	21	square centimeter			72 x72	millimeter	UO	UO:0000016	3x3x3	millimeter	UO	UO:0000016	3000	millisecond	UO	UO:0000028	13.7, 30, 47	millisecond	UO	UO:0000028	83	degrees	UO	UO:0000185	ds000210/sub-08/func/sub-08_task-rest_run-01_bold_acq-?_ME.nii.gz	OpenfMRI	ds000210	https://openfmri.org/dataset/ds000210/
sub-08	sub-08_task-cuedSGT	Task design	Magnetic Resonance Imaging	General Electric MR750 3T scanner	General Electric	3	tesla	UO	UO:0000228	head	32	Multi-Echo EPI	24	square centimeter			64 x 64	millimeter	UO	UO:0000016	3.75x3.75x3.8	millimeter	UO	UO:0000016	2000	millisecond	UO	UO:0000028	13, 27, 43	millisecond	UO	UO:0000028	77	degrees	UO	UO:0000185	ds000210/sub-08/func/sub-08_task-cuedSGT_run-0?_bold_acq-?_ME.nii.gz	OpenfMRI	ds000210	https://openfmri.org/dataset/ds000210/
sub-09	sub-09_T1w	Task design	Magnetic Resonance Imaging	General Electric MR750 3T scanner	General Electric	3	tesla	UO	UO:0000228	head	32	T1-weighted image					256x256x176	millimeter	UO	UO:0000016	1x1x1	millimeter	UO	UO:0000016	2530	millisecond	UO	UO:0000028	3.4	millisecond	UO	UO:0000028	7	degrees	UO	UO:0000185	ds000210/sub-09/anat/sub-09_T1w.nii.gz	OpenfMRI	ds000210	https://openfmri.org/dataset/ds000210/
sub-09	sub-09_task-rest	Task design	Magnetic Resonance Imaging	General Electric MR750 3T scanner	General Electric	3	tesla	UO	UO:0000228	head	32	Multi-Echo EPI	21	square centimeter			72 x72	millimeter	UO	UO:0000016	3x3x3	millimeter	UO	UO:0000016	3000	millisecond	UO	UO:0000028	13.7, 30, 47	millisecond	UO	UO:0000028	83	degrees	UO	UO:0000185	ds000210/sub-09/func/sub-09_task-rest_run-01_bold_acq-?_ME.nii.gz	OpenfMRI	ds000210	https://openfmri.org/dataset/ds000210/
sub-09	sub-09_task-cuedSGT	Task design	Magnetic Resonance Imaging	General Electric MR750 3T scanner	General Electric	3	tesla	UO	UO:0000228	head	32	Multi-Echo EPI	24	square centimeter			64 x 64	millimeter	UO	UO:0000016	3.75x3.75x3.8	millimeter	UO	UO:0000016	2000	millisecond	UO	UO:0000028	13, 27, 43	millisecond	UO	UO:0000028	77	degrees	UO	UO:0000185	ds000210/sub-09/func/sub-09_task-cuedSGT_run-0?_bold_acq-?_ME.nii.gz	OpenfMRI	ds000210	https://openfmri.org/dataset/ds000210/
sub-10	sub-10_T1w	Task design	Magnetic Resonance Imaging	General Electric MR750 3T scanner	General Electric	3	tesla	UO	UO:0000228	head	32	T1-weighted image					256x256x176	millimeter	UO	UO:0000016	1x1x1	millimeter	UO	UO:0000016	2530	millisecond	UO	UO:0000028	3.4	millisecond	UO	UO:0000028	7	degrees	UO	UO:0000185	ds000210/sub-10/anat/sub-10_T1w.nii.gz	OpenfMRI	ds000210	https://openfmri.org/dataset/ds000210/
sub-10	sub-10_task-rest	Task design	Magnetic Resonance Imaging	General Electric MR750 3T scanner	General Electric	3	tesla	UO	UO:0000228	head	32	Multi-Echo EPI	21	square centimeter			72 x72	millimeter	UO	UO:0000016	3x3x3	millimeter	UO	UO:0000016	3000	millisecond	UO	UO:0000028	13.7, 30, 47	millisecond	UO	UO:0000028	83	degrees	UO	UO:0000185	ds000210/sub-10/func/sub-10_task-rest_run-01_bold_acq-?_ME.nii.gz	OpenfMRI	ds000210	https://openfmri.org/dataset/ds000210/
sub-10	sub-10_task-cuedSGT	Task design	Magnetic Resonance Imaging	General Electric MR750 3T scanner	General Electric	3	tesla	UO	UO:0000228	head	32	Multi-Echo EPI	24	square centimeter			64 x 64	millimeter	UO	UO:0000016	3.75x3.75x3.8	millimeter	UO	UO:0000016	2000	millisecond	UO	UO:0000028	13, 27, 43	millisecond	UO	UO:0000028	77	degrees	UO	UO:0000185	ds000210/sub-10/func/sub-10_task-cuedSGT_run-0?_bold_acq-?_ME.nii.gz	OpenfMRI	ds000210	https://openfmri.org/dataset/ds000210/
sub-11	sub-11_T1w	Task design	Magnetic Resonance Imaging	General Electric MR750 3T scanner	General Electric	3	tesla	UO	UO:0000228	head	32	T1-weighted image					256x256x176	millimeter	UO	UO:0000016	1x1x1	millimeter	UO	UO:0000016	2530	millisecond	UO	UO:0000028	3.4	millisecond	UO	UO:0000028	7	degrees	UO	UO:0000185	ds000210/sub-11/anat/sub-11_T1w.nii.gz	OpenfMRI	ds000210	https://openfmri.org/dataset/ds000210/
sub-11	sub-11_task-rest	Task design	Magnetic Resonance Imaging	General Electric MR750 3T scanner	General Electric	3	tesla	UO	UO:0000228	head	32	Multi-Echo EPI	21	square centimeter			72 x72	millimeter	UO	UO:0000016	3x3x3	millimeter	UO	UO:0000016	3000	millisecond	UO	UO:0000028	13.7, 30, 47	millisecond	UO	UO:0000028	83	degrees	UO	UO:0000185	ds000210/sub-11/func/sub-11_task-rest_run-01_bold_acq-?_ME.nii.gz	OpenfMRI	ds000210	https://openfmri.org/dataset/ds000210/
sub-11	sub-11_task-cuedSGT	Task design	Magnetic Resonance Imaging	General Electric MR750 3T scanner	General Electric	3	tesla	UO	UO:0000228	head	32	Multi-Echo EPI	24	square centimeter			64 x 64	millimeter	UO	UO:0000016	3.75x3.75x3.8	millimeter	UO	UO:0000016	2000	millisecond	UO	UO:0000028	13, 27, 43	millisecond	UO	UO:0000028	77	degrees	UO	UO:0000185	ds000210/sub-11/func/sub-11_task-cuedSGT_run-0?_bold_acq-?_ME.nii.gz	OpenfMRI	ds000210	https://openfmri.org/dataset/ds000210/
sub-12	sub-12_T1w	Task design	Magnetic Resonance Imaging	General Electric MR750 3T scanner	General Electric	3	tesla	UO	UO:0000228	head	32	T1-weighted image					256x256x176	millimeter	UO	UO:0000016	1x1x1	millimeter	UO	UO:0000016	2530	millisecond	UO	UO:0000028	3.4	millisecond	UO	UO:0000028	7	degrees	UO	UO:0000185	ds000210/sub-12/anat/sub-12_T1w.nii.gz	OpenfMRI	ds000210	https://openfmri.org/dataset/ds000210/
sub-12	sub-12_task-rest	Task design	Magnetic Resonance Imaging	General Electric MR750 3T scanner	General Electric	3	tesla	UO	UO:0000228	head	32	Multi-Echo EPI	21	square centimeter			72 x72	millimeter	UO	UO:0000016	3x3x3	millimeter	UO	UO:0000016	3000	millisecond	UO	UO:0000028	13.7, 30, 47	millisecond	UO	UO:0000028	83	degrees	UO	UO:0000185	ds000210/sub-12/func/sub-12_task-rest_run-01_bold_acq-?_ME.nii.gz	OpenfMRI	ds000210	https://openfmri.org/dataset/ds000210/
sub-12	sub-12_task-cuedSGT	Task design	Magnetic Resonance Imaging	General Electric MR750 3T scanner	General Electric	3	tesla	UO	UO:0000228	head	32	Multi-Echo EPI	24	square centimeter			64 x 64	millimeter	UO	UO:0000016	3.75x3.75x3.8	millimeter	UO	UO:0000016	2000	millisecond	UO	UO:0000028	13, 27, 43	millisecond	UO	UO:0000028	77	degrees	UO	UO:0000185	ds000210/sub-12/func/sub-12_task-cuedSGT_run-0?_bold_acq-?_ME.nii.gz	OpenfMRI	ds000210	https://openfmri.org/dataset/ds000210/
sub-13	sub-13_T1w	Task design	Magnetic Resonance Imaging	General Electric MR750 3T scanner	General Electric	3	tesla	UO	UO:0000228	head	32	T1-weighted image					256x256x176	millimeter	UO	UO:0000016	1x1x1	millimeter	UO	UO:0000016	2530	millisecond	UO	UO:0000028	3.4	millisecond	UO	UO:0000028	7	degrees	UO	UO:0000185	ds000210/sub-13/anat/sub-13_T1w.nii.gz	OpenfMRI	ds000210	https://openfmri.org/dataset/ds000210/
sub-13	sub-13_task-rest	Task design	Magnetic Resonance Imaging	General Electric MR750 3T scanner	General Electric	3	tesla	UO	UO:0000228	head	32	Multi-Echo EPI	21	square centimeter			72 x72	millimeter	UO	UO:0000016	3x3x3	millimeter	UO	UO:0000016	3000	millisecond	UO	UO:0000028	13.7, 30, 47	millisecond	UO	UO:0000028	83	degrees	UO	UO:0000185	ds000210/sub-13/func/sub-13_task-rest_run-01_bold_acq-?_ME.nii.gz	OpenfMRI	ds000210	https://openfmri.org/dataset/ds000210/
sub-13	sub-13_task-cuedSGT	Task design	Magnetic Resonance Imaging	General Electric MR750 3T scanner	General Electric	3	tesla	UO	UO:0000228	head	32	Multi-Echo EPI	24	square centimeter			64 x 64	millimeter	UO	UO:0000016	3.75x3.75x3.8	millimeter	UO	UO:0000016	2000	millisecond	UO	UO:0000028	13, 27, 43	millisecond	UO	UO:0000028	77	degrees	UO	UO:0000185	ds000210/sub-13/func/sub-13_task-cuedSGT_run-0?_bold_acq-?_ME.nii.gz	OpenfMRI	ds000210	https://openfmri.org/dataset/ds000210/
sub-14	sub-14_T1w	Task design	Magnetic Resonance Imaging	General Electric MR750 3T scanner	General Electric	3	tesla	UO	UO:0000228	head	32	T1-weighted image					256x256x176	millimeter	UO	UO:0000016	1x1x1	millimeter	UO	UO:0000016	2530	millisecond	UO	UO:0000028	3.4	millisecond	UO	UO:0000028	7	degrees	UO	UO:0000185	ds000210/sub-14/anat/sub-14_T1w.nii.gz	OpenfMRI	ds000210	https://openfmri.org/dataset/ds000210/
sub-14	sub-14_task-rest	Task design	Magnetic Resonance Imaging	General Electric MR750 3T scanner	General Electric	3	tesla	UO	UO:0000228	head	32	Multi-Echo EPI	21	square centimeter			72 x72	millimeter	UO	UO:0000016	3x3x3	millimeter	UO	UO:0000016	3000	millisecond	UO	UO:0000028	13.7, 30, 47	millisecond	UO	UO:0000028	83	degrees	UO	UO:0000185	ds000210/sub-14/func/sub-14_task-rest_run-01_bold_acq-?_ME.nii.gz	OpenfMRI	ds000210	https://openfmri.org/dataset/ds000210/
sub-14	sub-14_task-cuedSGT	Task design	Magnetic Resonance Imaging	General Electric MR750 3T scanner	General Electric	3	tesla	UO	UO:0000228	head	32	Multi-Echo EPI	24	square centimeter			64 x 64	millimeter	UO	UO:0000016	3.75x3.75x3.8	millimeter	UO	UO:0000016	2000	millisecond	UO	UO:0000028	13, 27, 43	millisecond	UO	UO:0000028	77	degrees	UO	UO:0000185	ds000210/sub-14/func/sub-14_task-cuedSGT_run-0?_bold_acq-?_ME.nii.gz	OpenfMRI	ds000210	https://openfmri.org/dataset/ds000210/
sub-15	sub-15_T1w	Task design	Magnetic Resonance Imaging	General Electric MR750 3T scanner	General Electric	3	tesla	UO	UO:0000228	head	32	T1-weighted image					256x256x176	millimeter	UO	UO:0000016	1x1x1	millimeter	UO	UO:0000016	2530	millisecond	UO	UO:0000028	3.4	millisecond	UO	UO:0000028	7	degrees	UO	UO:0000185	ds000210/sub-15/anat/sub-15_T1w.nii.gz	OpenfMRI	ds000210	https://openfmri.org/dataset/ds000210/
sub-15	sub-15_task-rest	Task design	Magnetic Resonance Imaging	General Electric MR750 3T scanner	General Electric	3	tesla	UO	UO:0000228	head	32	Multi-Echo EPI	21	square centimeter			72 x72	millimeter	UO	UO:0000016	3x3x3	millimeter	UO	UO:0000016	3000	millisecond	UO	UO:0000028	13.7, 30, 47	millisecond	UO	UO:0000028	83	degrees	UO	UO:0000185	ds000210/sub-15/func/sub-15_task-rest_run-01_bold_acq-?_ME.nii.gz	OpenfMRI	ds000210	https://openfmri.org/dataset/ds000210/
sub-15	sub-15_task-cuedSGT	Task design	Magnetic Resonance Imaging	General Electric MR750 3T scanner	General Electric	3	tesla	UO	UO:0000228	head	32	Multi-Echo EPI	24	square centimeter			64 x 64	millimeter	UO	UO:0000016	3.75x3.75x3.8	millimeter	UO	UO:0000016	2000	millisecond	UO	UO:0000028	13, 27, 43	millisecond	UO	UO:0000028	77	degrees	UO	UO:0000185	ds000210/sub-15/func/sub-15_task-cuedSGT_run-0?_bold_acq-?_ME.nii.gz	OpenfMRI	ds000210	https://openfmri.org/dataset/ds000210/
sub-16	sub-16_T1w	Task design	Magnetic Resonance Imaging	General Electric MR750 3T scanner	General Electric	3	tesla	UO	UO:0000228	head	32	T1-weighted image					256x256x176	millimeter	UO	UO:0000016	1x1x1	millimeter	UO	UO:0000016	2530	millisecond	UO	UO:0000028	3.4	millisecond	UO	UO:0000028	7	degrees	UO	UO:0000185	ds000210/sub-16/anat/sub-16_T1w.nii.gz	OpenfMRI	ds000210	https://openfmri.org/dataset/ds000210/
sub-16	sub-16_task-rest	Task design	Magnetic Resonance Imaging	General Electric MR750 3T scanner	General Electric	3	tesla	UO	UO:0000228	head	32	Multi-Echo EPI	21	square centimeter			72 x72	millimeter	UO	UO:0000016	3x3x3	millimeter	UO	UO:0000016	3000	millisecond	UO	UO:0000028	13.7, 30, 47	millisecond	UO	UO:0000028	83	degrees	UO	UO:0000185	ds000210/sub-16/func/sub-16_task-rest_run-01_bold_acq-?_ME.nii.gz	OpenfMRI	ds000210	https://openfmri.org/dataset/ds000210/
sub-16	sub-16_task-cuedSGT	Task design	Magnetic Resonance Imaging	General Electric MR750 3T scanner	General Electric	3	tesla	UO	UO:0000228	head	32	Multi-Echo EPI	24	square centimeter			64 x 64	millimeter	UO	UO:0000016	3.75x3.75x3.8	millimeter	UO	UO:0000016	2000	millisecond	UO	UO:0000028	13, 27, 43	millisecond	UO	UO:0000028	77	degrees	UO	UO:0000185	ds000210/sub-16/func/sub-16_task-cuedSGT_run-0?_bold_acq-?_ME.nii.gz	OpenfMRI	ds000210	https://openfmri.org/dataset/ds000210/
sub-17	sub-17_T1w	Task design	Magnetic Resonance Imaging	General Electric MR750 3T scanner	General Electric	3	tesla	UO	UO:0000228	head	32	T1-weighted image					256x256x176	millimeter	UO	UO:0000016	1x1x1	millimeter	UO	UO:0000016	2530	millisecond	UO	UO:0000028	3.4	millisecond	UO	UO:0000028	7	degrees	UO	UO:0000185	ds000210/sub-17/anat/sub-17_T1w.nii.gz	OpenfMRI	ds000210	https://openfmri.org/dataset/ds000210/
sub-17	sub-17_task-rest	Task design	Magnetic Resonance Imaging	General Electric MR750 3T scanner	General Electric	3	tesla	UO	UO:0000228	head	32	Multi-Echo EPI	21	square centimeter			72 x72	millimeter	UO	UO:0000016	3x3x3	millimeter	UO	UO:0000016	3000	millisecond	UO	UO:0000028	13.7, 30, 47	millisecond	UO	UO:0000028	83	degrees	UO	UO:0000185	ds000210/sub-17/func/sub-17_task-rest_run-01_bold_acq-?_ME.nii.gz	OpenfMRI	ds000210	https://openfmri.org/dataset/ds000210/
sub-17	sub-17_task-cuedSGT	Task design	Magnetic Resonance Imaging	General Electric MR750 3T scanner	General Electric	3	tesla	UO	UO:0000228	head	32	Multi-Echo EPI	24	square centimeter			64 x 64	millimeter	UO	UO:0000016	3.75x3.75x3.8	millimeter	UO	UO:0000016	2000	millisecond	UO	UO:0000028	13, 27, 43	millisecond	UO	UO:0000028	77	degrees	UO	UO:0000185	ds000210/sub-17/func/sub-17_task-cuedSGT_run-0?_bold_acq-?_ME.nii.gz	OpenfMRI	ds000210	https://openfmri.org/dataset/ds000210/
sub-18	sub-18_T1w	Task design	Magnetic Resonance Imaging	General Electric MR750 3T scanner	General Electric	3	tesla	UO	UO:0000228	head	32	T1-weighted image					256x256x176	millimeter	UO	UO:0000016	1x1x1	millimeter	UO	UO:0000016	2530	millisecond	UO	UO:0000028	3.4	millisecond	UO	UO:0000028	7	degrees	UO	UO:0000185	ds000210/sub-18/anat/sub-18_T1w.nii.gz	OpenfMRI	ds000210	https://openfmri.org/dataset/ds000210/
sub-18	sub-18_task-rest	Task design	Magnetic Resonance Imaging	General Electric MR750 3T scanner	General Electric	3	tesla	UO	UO:0000228	head	32	Multi-Echo EPI	21	square centimeter			72 x72	millimeter	UO	UO:0000016	3x3x3	millimeter	UO	UO:0000016	3000	millisecond	UO	UO:0000028	13.7, 30, 47	millisecond	UO	UO:0000028	83	degrees	UO	UO:0000185	ds000210/sub-18/func/sub-18_task-rest_run-01_bold_acq-?_ME.nii.gz	OpenfMRI	ds000210	https://openfmri.org/dataset/ds000210/
sub-18	sub-18_task-cuedSGT	Task design	Magnetic Resonance Imaging	General Electric MR750 3T scanner	General Electric	3	tesla	UO	UO:0000228	head	32	Multi-Echo EPI	24	square centimeter			64 x 64	millimeter	UO	UO:0000016	3.75x3.75x3.8	millimeter	UO	UO:0000016	2000	millisecond	UO	UO:0000028	13, 27, 43	millisecond	UO	UO:0000028	77	degrees	UO	UO:0000185	ds000210/sub-18/func/sub-18_task-cuedSGT_run-0?_bold_acq-?_ME.nii.gz	OpenfMRI	ds000210	https://openfmri.org/dataset/ds000210/
sub-19	sub-19_T1w	Task design	Magnetic Resonance Imaging	General Electric MR750 3T scanner	General Electric	3	tesla	UO	UO:0000228	head	32	T1-weighted image					256x256x176	millimeter	UO	UO:0000016	1x1x1	millimeter	UO	UO:0000016	2530	millisecond	UO	UO:0000028	3.4	millisecond	UO	UO:0000028	7	degrees	UO	UO:0000185	ds000210/sub-19/anat/sub-19_T1w.nii.gz	OpenfMRI	ds000210	https://openfmri.org/dataset/ds000210/
sub-19	sub-19_task-rest	Task design	Magnetic Resonance Imaging	General Electric MR750 3T scanner	General Electric	3	tesla	UO	UO:0000228	head	32	Multi-Echo EPI	21	square centimeter			72 x72	millimeter	UO	UO:0000016	3x3x3	millimeter	UO	UO:0000016	3000	millisecond	UO	UO:0000028	13.7, 30, 47	millisecond	UO	UO:0000028	83	degrees	UO	UO:0000185	ds000210/sub-19/func/sub-19_task-rest_run-01_bold_acq-?_ME.nii.gz	OpenfMRI	ds000210	https://openfmri.org/dataset/ds000210/
sub-19	sub-19_task-cuedSGT	Task design	Magnetic Resonance Imaging	General Electric MR750 3T scanner	General Electric	3	tesla	UO	UO:0000228	head	32	Multi-Echo EPI	24	square centimeter			64 x 64	millimeter	UO	UO:0000016	3.75x3.75x3.8	millimeter	UO	UO:0000016	2000	millisecond	UO	UO:0000028	13, 27, 43	millisecond	UO	UO:0000028	77	degrees	UO	UO:0000185	ds000210/sub-19/func/sub-19_task-cuedSGT_run-0?_bold_acq-?_ME.nii.gz	OpenfMRI	ds000210	https://openfmri.org/dataset/ds000210/
sub-20	sub-20_T1w	Task design	Magnetic Resonance Imaging	General Electric MR750 3T scanner	General Electric	3	tesla	UO	UO:0000228	head	32	T1-weighted image					256x256x176	millimeter	UO	UO:0000016	1x1x1	millimeter	UO	UO:0000016	2530	millisecond	UO	UO:0000028	3.4	millisecond	UO	UO:0000028	7	degrees	UO	UO:0000185	ds000210/sub-20/anat/sub-20_T1w.nii.gz	OpenfMRI	ds000210	https://openfmri.org/dataset/ds000210/
sub-20	sub-20_task-rest	Task design	Magnetic Resonance Imaging	General Electric MR750 3T scanner	General Electric	3	tesla	UO	UO:0000228	head	32	Multi-Echo EPI	21	square centimeter			72 x72	millimeter	UO	UO:0000016	3x3x3	millimeter	UO	UO:0000016	3000	millisecond	UO	UO:0000028	13.7, 30, 47	millisecond	UO	UO:0000028	83	degrees	UO	UO:0000185	ds000210/sub-20/func/sub-20_task-rest_run-01_bold_acq-?_ME.nii.gz	OpenfMRI	ds000210	https://openfmri.org/dataset/ds000210/
sub-20	sub-20_task-cuedSGT	Task design	Magnetic Resonance Imaging	General Electric MR750 3T scanner	General Electric	3	tesla	UO	UO:0000228	head	32	Multi-Echo EPI	24	square centimeter			64 x 64	millimeter	UO	UO:0000016	3.75x3.75x3.8	millimeter	UO	UO:0000016	2000	millisecond	UO	UO:0000028	13, 27, 43	millisecond	UO	UO:0000028	77	degrees	UO	UO:0000185	ds000210/sub-20/func/sub-20_task-cuedSGT_run-0?_bold_acq-?_ME.nii.gz	OpenfMRI	ds000210	https://openfmri.org/dataset/ds000210/
sub-21	sub-21_T1w	Task design	Magnetic Resonance Imaging	General Electric MR750 3T scanner	General Electric	3	tesla	UO	UO:0000228	head	32	T1-weighted image					256x256x176	millimeter	UO	UO:0000016	1x1x1	millimeter	UO	UO:0000016	2530	millisecond	UO	UO:0000028	3.4	millisecond	UO	UO:0000028	7	degrees	UO	UO:0000185	ds000210/sub-21/anat/sub-21_T1w.nii.gz	OpenfMRI	ds000210	https://openfmri.org/dataset/ds000210/
sub-21	sub-21_task-rest	Task design	Magnetic Resonance Imaging	General Electric MR750 3T scanner	General Electric	3	tesla	UO	UO:0000228	head	32	Multi-Echo EPI	21	square centimeter			72 x72	millimeter	UO	UO:0000016	3x3x3	millimeter	UO	UO:0000016	3000	millisecond	UO	UO:0000028	13.7, 30, 47	millisecond	UO	UO:0000028	83	degrees	UO	UO:0000185	ds000210/sub-21/func/sub-21_task-rest_run-01_bold_acq-?_ME.nii.gz	OpenfMRI	ds000210	https://openfmri.org/dataset/ds000210/
sub-21	sub-21_task-cuedSGT	Task design	Magnetic Resonance Imaging	General Electric MR750 3T scanner	General Electric	3	tesla	UO	UO:0000228	head	32	Multi-Echo EPI	24	square centimeter			64 x 64	millimeter	UO	UO:0000016	3.75x3.75x3.8	millimeter	UO	UO:0000016	2000	millisecond	UO	UO:0000028	13, 27, 43	millisecond	UO	UO:0000028	77	degrees	UO	UO:0000185	ds000210/sub-21/func/sub-21_task-cuedSGT_run-0?_bold_acq-?_ME.nii.gz	OpenfMRI	ds000210	https://openfmri.org/dataset/ds000210/
sub-22	sub-22_T1w	Task design	Magnetic Resonance Imaging	General Electric MR750 3T scanner	General Electric	3	tesla	UO	UO:0000228	head	32	T1-weighted image					256x256x176	millimeter	UO	UO:0000016	1x1x1	millimeter	UO	UO:0000016	2530	millisecond	UO	UO:0000028	3.4	millisecond	UO	UO:0000028	7	degrees	UO	UO:0000185	ds000210/sub-22/anat/sub-22_T1w.nii.gz	OpenfMRI	ds000210	https://openfmri.org/dataset/ds000210/
sub-22	sub-22_task-rest	Task design	Magnetic Resonance Imaging	General Electric MR750 3T scanner	General Electric	3	tesla	UO	UO:0000228	head	32	Multi-Echo EPI	21	square centimeter			72 x72	millimeter	UO	UO:0000016	3x3x3	millimeter	UO	UO:0000016	3000	millisecond	UO	UO:0000028	13.7, 30, 47	millisecond	UO	UO:0000028	83	degrees	UO	UO:0000185	ds000210/sub-22/func/sub-22_task-rest_run-01_bold_acq-?_ME.nii.gz	OpenfMRI	ds000210	https://openfmri.org/dataset/ds000210/
sub-22	sub-22_task-cuedSGT	Task design	Magnetic Resonance Imaging	General Electric MR750 3T scanner	General Electric	3	tesla	UO	UO:0000228	head	32	Multi-Echo EPI	24	square centimeter			64 x 64	millimeter	UO	UO:0000016	3.75x3.75x3.8	millimeter	UO	UO:0000016	2000	millisecond	UO	UO:0000028	13, 27, 43	millisecond	UO	UO:0000028	77	degrees	UO	UO:0000185	ds000210/sub-22/func/sub-22_task-cuedSGT_run-0?_bold_acq-?_ME.nii.gz	OpenfMRI	ds000210	https://openfmri.org/dataset/ds000210/
sub-23	sub-23_T1w	Task design	Magnetic Resonance Imaging	General Electric MR750 3T scanner	General Electric	3	tesla	UO	UO:0000228	head	32	T1-weighted image					256x256x176	millimeter	UO	UO:0000016	1x1x1	millimeter	UO	UO:0000016	2530	millisecond	UO	UO:0000028	3.4	millisecond	UO	UO:0000028	7	degrees	UO	UO:0000185	ds000210/sub-23/anat/sub-23_T1w.nii.gz	OpenfMRI	ds000210	https://openfmri.org/dataset/ds000210/
sub-23	sub-23_task-rest	Task design	Magnetic Resonance Imaging	General Electric MR750 3T scanner	General Electric	3	tesla	UO	UO:0000228	head	32	Multi-Echo EPI	21	square centimeter			72 x72	millimeter	UO	UO:0000016	3x3x3	millimeter	UO	UO:0000016	3000	millisecond	UO	UO:0000028	13.7, 30, 47	millisecond	UO	UO:0000028	83	degrees	UO	UO:0000185	ds000210/sub-23/func/sub-23_task-rest_run-01_bold_acq-?_ME.nii.gz	OpenfMRI	ds000210	https://openfmri.org/dataset/ds000210/
sub-23	sub-23_task-cuedSGT	Task design	Magnetic Resonance Imaging	General Electric MR750 3T scanner	General Electric	3	tesla	UO	UO:0000228	head	32	Multi-Echo EPI	24	square centimeter			64 x 64	millimeter	UO	UO:0000016	3.75x3.75x3.8	millimeter	UO	UO:0000016	2000	millisecond	UO	UO:0000028	13, 27, 43	millisecond	UO	UO:0000028	77	degrees	UO	UO:0000185	ds000210/sub-23/func/sub-23_task-cuedSGT_run-0?_bold_acq-?_ME.nii.gz	OpenfMRI	ds000210	https://openfmri.org/dataset/ds000210/
sub-24	sub-24_T1w	Task design	Magnetic Resonance Imaging	General Electric MR750 3T scanner	General Electric	3	tesla	UO	UO:0000228	head	32	T1-weighted image					256x256x176	millimeter	UO	UO:0000016	1x1x1	millimeter	UO	UO:0000016	2530	millisecond	UO	UO:0000028	3.4	millisecond	UO	UO:0000028	7	degrees	UO	UO:0000185	ds000210/sub-24/anat/sub-24_T1w.nii.gz	OpenfMRI	ds000210	https://openfmri.org/dataset/ds000210/
sub-24	sub-24_task-rest	Task design	Magnetic Resonance Imaging	General Electric MR750 3T scanner	General Electric	3	tesla	UO	UO:0000228	head	32	Multi-Echo EPI	21	square centimeter			72 x72	millimeter	UO	UO:0000016	3x3x3	millimeter	UO	UO:0000016	3000	millisecond	UO	UO:0000028	13.7, 30, 47	millisecond	UO	UO:0000028	83	degrees	UO	UO:0000185	ds000210/sub-24/func/sub-24_task-rest_run-01_bold_acq-?_ME.nii.gz	OpenfMRI	ds000210	https://openfmri.org/dataset/ds000210/
sub-24	sub-24_task-cuedSGT	Task design	Magnetic Resonance Imaging	General Electric MR750 3T scanner	General Electric	3	tesla	UO	UO:0000228	head	32	Multi-Echo EPI	24	square centimeter			64 x 64	millimeter	UO	UO:0000016	3.75x3.75x3.8	millimeter	UO	UO:0000016	2000	millisecond	UO	UO:0000028	13, 27, 43	millisecond	UO	UO:0000028	77	degrees	UO	UO:0000185	ds000210/sub-24/func/sub-24_task-cuedSGT_run-0?_bold_acq-?_ME.nii.gz	OpenfMRI	ds000210	https://openfmri.org/dataset/ds000210/
sub-25	sub-25_T1w	Task design	Magnetic Resonance Imaging	General Electric MR750 3T scanner	General Electric	3	tesla	UO	UO:0000228	head	32	T1-weighted image					256x256x176	millimeter	UO	UO:0000016	1x1x1	millimeter	UO	UO:0000016	2530	millisecond	UO	UO:0000028	3.4	millisecond	UO	UO:0000028	7	degrees	UO	UO:0000185	ds000210/sub-25/anat/sub-25_T1w.nii.gz	OpenfMRI	ds000210	https://openfmri.org/dataset/ds000210/
sub-25	sub-25_task-rest	Task design	Magnetic Resonance Imaging	General Electric MR750 3T scanner	General Electric	3	tesla	UO	UO:0000228	head	32	Multi-Echo EPI	21	square centimeter			72 x72	millimeter	UO	UO:0000016	3x3x3	millimeter	UO	UO:0000016	3000	millisecond	UO	UO:0000028	13.7, 30, 47	millisecond	UO	UO:0000028	83	degrees	UO	UO:0000185	ds000210/sub-25/func/sub-25_task-rest_run-01_bold_acq-?_ME.nii.gz	OpenfMRI	ds000210	https://openfmri.org/dataset/ds000210/
sub-25	sub-25_task-cuedSGT	Task design	Magnetic Resonance Imaging	General Electric MR750 3T scanner	General Electric	3	tesla	UO	UO:0000228	head	32	Multi-Echo EPI	24	square centimeter			64 x 64	millimeter	UO	UO:0000016	3.75x3.75x3.8	millimeter	UO	UO:0000016	2000	millisecond	UO	UO:0000028	13, 27, 43	millisecond	UO	UO:0000028	77	degrees	UO	UO:0000185	ds000210/sub-25/func/sub-25_task-cuedSGT_run-0?_bold_acq-?_ME.nii.gz	OpenfMRI	ds000210	https://openfmri.org/dataset/ds000210/
sub-26	sub-26_T1w	Task design	Magnetic Resonance Imaging	General Electric MR750 3T scanner	General Electric	3	tesla	UO	UO:0000228	head	32	T1-weighted image					256x256x176	millimeter	UO	UO:0000016	1x1x1	millimeter	UO	UO:0000016	2530	millisecond	UO	UO:0000028	3.4	millisecond	UO	UO:0000028	7	degrees	UO	UO:0000185	ds000210/sub-26/anat/sub-26_T1w.nii.gz	OpenfMRI	ds000210	https://openfmri.org/dataset/ds000210/
sub-26	sub-26_task-rest	Task design	Magnetic Resonance Imaging	General Electric MR750 3T scanner	General Electric	3	tesla	UO	UO:0000228	head	32	Multi-Echo EPI	21	square centimeter			72 x72	millimeter	UO	UO:0000016	3x3x3	millimeter	UO	UO:0000016	3000	millisecond	UO	UO:0000028	13.7, 30, 47	millisecond	UO	UO:0000028	83	degrees	UO	UO:0000185	ds000210/sub-26/func/sub-26_task-rest_run-01_bold_acq-?_ME.nii.gz	OpenfMRI	ds000210	https://openfmri.org/dataset/ds000210/
sub-26	sub-26_task-cuedSGT	Task design	Magnetic Resonance Imaging	General Electric MR750 3T scanner	General Electric	3	tesla	UO	UO:0000228	head	32	Multi-Echo EPI	24	square centimeter			64 x 64	millimeter	UO	UO:0000016	3.75x3.75x3.8	millimeter	UO	UO:0000016	2000	millisecond	UO	UO:0000028	13, 27, 43	millisecond	UO	UO:0000028	77	degrees	UO	UO:0000185	ds000210/sub-26/func/sub-26_task-cuedSGT_run-0?_bold_acq-?_ME.nii.gz	OpenfMRI	ds000210	https://openfmri.org/dataset/ds000210/
sub-27	sub-27_T1w	Task design	Magnetic Resonance Imaging	General Electric MR750 3T scanner	General Electric	3	tesla	UO	UO:0000228	head	32	T1-weighted image					256x256x176	millimeter	UO	UO:0000016	1x1x1	millimeter	UO	UO:0000016	2530	millisecond	UO	UO:0000028	3.4	millisecond	UO	UO:0000028	7	degrees	UO	UO:0000185	ds000210/sub-27/anat/sub-27_T1w.nii.gz	OpenfMRI	ds000210	https://openfmri.org/dataset/ds000210/
sub-27	sub-27_task-rest	Task design	Magnetic Resonance Imaging	General Electric MR750 3T scanner	General Electric	3	tesla	UO	UO:0000228	head	32	Multi-Echo EPI	21	square centimeter			72 x72	millimeter	UO	UO:0000016	3x3x3	millimeter	UO	UO:0000016	3000	millisecond	UO	UO:0000028	13.7, 30, 47	millisecond	UO	UO:0000028	83	degrees	UO	UO:0000185	ds000210/sub-27/func/sub-27_task-rest_run-01_bold_acq-?_ME.nii.gz	OpenfMRI	ds000210	https://openfmri.org/dataset/ds000210/
sub-27	sub-27_task-cuedSGT	Task design	Magnetic Resonance Imaging	General Electric MR750 3T scanner	General Electric	3	tesla	UO	UO:0000228	head	32	Multi-Echo EPI	24	square centimeter			64 x 64	millimeter	UO	UO:0000016	3.75x3.75x3.8	millimeter	UO	UO:0000016	2000	millisecond	UO	UO:0000028	13, 27, 43	millisecond	UO	UO:0000028	77	degrees	UO	UO:0000185	ds000210/sub-27/func/sub-27_task-cuedSGT_run-0?_bold_acq-?_ME.nii.gz	OpenfMRI	ds000210	https://openfmri.org/dataset/ds000210/
sub-28	sub-28_T1w	Task design	Magnetic Resonance Imaging	General Electric MR750 3T scanner	General Electric	3	tesla	UO	UO:0000228	head	32	T1-weighted image					256x256x176	millimeter	UO	UO:0000016	1x1x1	millimeter	UO	UO:0000016	2530	millisecond	UO	UO:0000028	3.4	millisecond	UO	UO:0000028	7	degrees	UO	UO:0000185	ds000210/sub-28/anat/sub-28_T1w.nii.gz	OpenfMRI	ds000210	https://openfmri.org/dataset/ds000210/
sub-28	sub-28_task-rest	Task design	Magnetic Resonance Imaging	General Electric MR750 3T scanner	General Electric	3	tesla	UO	UO:0000228	head	32	Multi-Echo EPI	21	square centimeter			72 x72	millimeter	UO	UO:0000016	3x3x3	millimeter	UO	UO:0000016	3000	millisecond	UO	UO:0000028	13.7, 30, 47	millisecond	UO	UO:0000028	83	degrees	UO	UO:0000185	ds000210/sub-28/func/sub-28_task-rest_run-01_bold_acq-?_ME.nii.gz	OpenfMRI	ds000210	https://openfmri.org/dataset/ds000210/
sub-28	sub-28_task-cuedSGT	Task design	Magnetic Resonance Imaging	General Electric MR750 3T scanner	General Electric	3	tesla	UO	UO:0000228	head	32	Multi-Echo EPI	24	square centimeter			64 x 64	millimeter	UO	UO:0000016	3.75x3.75x3.8	millimeter	UO	UO:0000016	2000	millisecond	UO	UO:0000028	13, 27, 43	millisecond	UO	UO:0000028	77	degrees	UO	UO:0000185	ds000210/sub-28/func/sub-28_task-cuedSGT_run-0?_bold_acq-?_ME.nii.gz	OpenfMRI	ds000210	https://openfmri.org/dataset/ds000210/
sub-29	sub-29_T1w	Task design	Magnetic Resonance Imaging	General Electric MR750 3T scanner	General Electric	3	tesla	UO	UO:0000228	head	32	T1-weighted image					256x256x176	millimeter	UO	UO:0000016	1x1x1	millimeter	UO	UO:0000016	2530	millisecond	UO	UO:0000028	3.4	millisecond	UO	UO:0000028	7	degrees	UO	UO:0000185	ds000210/sub-29/anat/sub-29_T1w.nii.gz	OpenfMRI	ds000210	https://openfmri.org/dataset/ds000210/
sub-29	sub-29_task-rest	Task design	Magnetic Resonance Imaging	General Electric MR750 3T scanner	General Electric	3	tesla	UO	UO:0000228	head	32	Multi-Echo EPI	21	square centimeter			72 x72	millimeter	UO	UO:0000016	3x3x3	millimeter	UO	UO:0000016	3000	millisecond	UO	UO:0000028	13.7, 30, 47	millisecond	UO	UO:0000028	83	degrees	UO	UO:0000185	ds000210/sub-29/func/sub-29_task-rest_run-01_bold_acq-?_ME.nii.gz	OpenfMRI	ds000210	https://openfmri.org/dataset/ds000210/
sub-29	sub-29_task-cuedSGT	Task design	Magnetic Resonance Imaging	General Electric MR750 3T scanner	General Electric	3	tesla	UO	UO:0000228	head	32	Multi-Echo EPI	24	square centimeter			64 x 64	millimeter	UO	UO:0000016	3.75x3.75x3.8	millimeter	UO	UO:0000016	2000	millisecond	UO	UO:0000028	13, 27, 43	millisecond	UO	UO:0000028	77	degrees	UO	UO:0000185	ds000210/sub-29/func/sub-29_task-cuedSGT_run-0?_bold_acq-?_ME.nii.gz	OpenfMRI	ds000210	https://openfmri.org/dataset/ds000210/
sub-30	sub-30_T1w	Task design	Magnetic Resonance Imaging	General Electric MR750 3T scanner	General Electric	3	tesla	UO	UO:0000228	head	32	T1-weighted image					256x256x176	millimeter	UO	UO:0000016	1x1x1	millimeter	UO	UO:0000016	2530	millisecond	UO	UO:0000028	3.4	millisecond	UO	UO:0000028	7	degrees	UO	UO:0000185	ds000210/sub-30/anat/sub-30_T1w.nii.gz	OpenfMRI	ds000210	https://openfmri.org/dataset/ds000210/
sub-30	sub-30_task-rest	Task design	Magnetic Resonance Imaging	General Electric MR750 3T scanner	General Electric	3	tesla	UO	UO:0000228	head	32	Multi-Echo EPI	21	square centimeter			72 x72	millimeter	UO	UO:0000016	3x3x3	millimeter	UO	UO:0000016	3000	millisecond	UO	UO:0000028	13.7, 30, 47	millisecond	UO	UO:0000028	83	degrees	UO	UO:0000185	ds000210/sub-30/func/sub-30_task-rest_run-01_bold_acq-?_ME.nii.gz	OpenfMRI	ds000210	https://openfmri.org/dataset/ds000210/
sub-30	sub-30_task-cuedSGT	Task design	Magnetic Resonance Imaging	General Electric MR750 3T scanner	General Electric	3	tesla	UO	UO:0000228	head	32	Multi-Echo EPI	24	square centimeter			64 x 64	millimeter	UO	UO:0000016	3.75x3.75x3.8	millimeter	UO	UO:0000016	2000	millisecond	UO	UO:0000028	13, 27, 43	millisecond	UO	UO:0000028	77	degrees	UO	UO:0000185	ds000210/sub-30/func/sub-30_task-cuedSGT_run-0?_bold_acq-?_ME.nii.gz	OpenfMRI	ds000210	https://openfmri.org/dataset/ds000210/
sub-31	sub-31_T1w	Task design	Magnetic Resonance Imaging	General Electric MR750 3T scanner	General Electric	3	tesla	UO	UO:0000228	head	32	T1-weighted image					256x256x176	millimeter	UO	UO:0000016	1x1x1	millimeter	UO	UO:0000016	2530	millisecond	UO	UO:0000028	3.4	millisecond	UO	UO:0000028	7	degrees	UO	UO:0000185	ds000210/sub-31/anat/sub-31_T1w.nii.gz	OpenfMRI	ds000210	https://openfmri.org/dataset/ds000210/
sub-31	sub-31_task-rest	Task design	Magnetic Resonance Imaging	General Electric MR750 3T scanner	General Electric	3	tesla	UO	UO:0000228	head	32	Multi-Echo EPI	21	square centimeter			72 x72	millimeter	UO	UO:0000016	3x3x3	millimeter	UO	UO:0000016	3000	millisecond	UO	UO:0000028	13.7, 30, 47	millisecond	UO	UO:0000028	83	degrees	UO	UO:0000185	ds000210/sub-31/func/sub-31_task-rest_run-01_bold_acq-?_ME.nii.gz	OpenfMRI	ds000210	https://openfmri.org/dataset/ds000210/
sub-31	sub-31_task-cuedSGT	Task design	Magnetic Resonance Imaging	General Electric MR750 3T scanner	General Electric	3	tesla	UO	UO:0000228	head	32	Multi-Echo EPI	24	square centimeter			64 x 64	millimeter	UO	UO:0000016	3.75x3.75x3.8	millimeter	UO	UO:0000016	2000	millisecond	UO	UO:0000028	13, 27, 43	millisecond	UO	UO:0000028	77	degrees	UO	UO:0000185	ds000210/sub-31/func/sub-31_task-cuedSGT_run-0?_bold_acq-?_ME.nii.gz	OpenfMRI	ds000210	https://openfmri.org/dataset/ds000210/
